# Supplementary material for: CD5-Positive B Lymphocytes after Kidney Transplantation
Source: Diagnostics (Basel). 2021 Aug 30;11(9):1574. doi: 10.3390/diagnostics11091574 (PMC8470969; doi:10.3390/diagnostics11091574)
Supplement: Supplementary file 1 [file diagnostics-11-01574-s001.zip]

Archive with 1 entries (1 files):
- diagnostics-1326160-supplementary.pdf
